# Supplementary material for: Human Small Airway Epithelia Reveal Dichloroacetate as a Broad-Spectrum Antiviral Against Respiratory Viruses
Source: Int J Mol Sci. 2025 Oct 10;26(20):9853. doi: 10.3390/ijms26209853 (PMC12563306; doi:10.3390/ijms26209853)
Supplement: Supplementary file 1 [file ijms-26-09853-s001.zip]

Archive with 2 entries (2 files):
- Supplemental Figures S1-S4.pdf
- Supplemental Table S1.pdf
